# Supplementary material for: Venous Thromboembolism Prophylaxis in the Neurocritically Ill Population
Source: J Clin Med. 2025 Jun 22;14(13):4434. doi: 10.3390/jcm14134434 (PMC12249765; doi:10.3390/jcm14134434)
Supplement: Supplementary file 1 [file jcm-14-04434-s001.zip]

Archive with 1 entries (1 files):
- jcm-3672439-supplementary.pdf
